# Supplementary material for: Intermetallic-anchored epidermal EGaIn patch with analog constriction gates for cardiorespiratory monitoring
Source: Sci Adv. 2026 Jun 26;12(26):eaee5907. doi: 10.1126/sciadv.aee5907 (PMC13308624; doi:10.1126/sciadv.aee5907)
Supplement: Supplementary file 2 — Movie S1 [file sciadv.aee5907_movie_s1.zip]

Archive with 1 entries (1 files):
- sciadv.aee5907_movie_s1.MOV
